# Supplementary material for: Iranotrichia gen. n., a new genus of Scenopinidae (Diptera) from Iran, with a key to window fly genera of the world
Source: Zookeys. 2011 Oct 19;(138):75–92. doi: 10.3897/zookeys.138.1821 (PMC3208522; doi:10.3897/zookeys.138.1821)
Supplement: XML Treatment for Iranotrichia [file zookeys.138.1821-treatment1.xml]

<!DOCTYPE tp:taxon-treatment
  PUBLIC "-//TaxonX//DTD Taxonomic Treatment Publishing DTD v0 20100105//EN" "tax-treatment-NSO.dtd">
<tp:taxon-treatment xmlns:tp="http://www.plazi.org/taxpub"><tp:treatment-meta><mixed-citation publication-type="journal"><person-group><name><surname>Winterton</surname><given-names>Shaun L.</given-names></name><name><surname>Gharali</surname><given-names>Babak</given-names></name></person-group><article-title>
                    <italic>Iranotrichia</italic> gen. n., a new genus of Scenopinidae (Diptera) from Iran, with a key to window fly genera of the world
                </article-title><source>Zookeys</source><day>19</day><month>10</month><year>2011</year><volume>2011</volume><issue>138</issue><fpage>75</fpage><lpage>92</lpage><pub-id pub-id-type="doi">10.3897/zookeys.138.1821</pub-id></mixed-citation></tp:treatment-meta><tp:nomenclature><tp:taxon-name>
                        <tp:taxon-name-part taxon-name-part-type="genus">Iranotrichia</tp:taxon-name-part>
                    <object-id xmlns:xlink="http://www.w3.org/1999/xlink" xlink:type="simple">urn:lsid:zoobank.org:pub:066C7733-FC95-4532-9465-8B123D0BEB33</object-id>
                    <object-id xmlns:xlink="http://www.w3.org/1999/xlink" xlink:type="simple">http://species-id.net/wiki/Iranotrichia</object-id>
                    </tp:taxon-name><tp:taxon-status xmlns:xlink="http://www.w3.org/1999/xlink" xlink:type="simple">gen. n.</tp:taxon-status></tp:nomenclature><tp:treatment-sec sec-type="Type species"><title>Type species:</title><p><italic><tp:taxon-name>Iranotrichia insolita</tp:taxon-name></italic> sp. n.</p></tp:treatment-sec><tp:treatment-sec sec-type="Diagnosis"><title>Diagnosis.</title><p><italic>Body length:</italic> 4.0–5.5 mm [male], 4.5–5.0 mm [female]. Head higher than long, sub-spherical, female with broad, raised postocular ridge; antenna elongate, cylindrical, length 0.6–1.2× head length; antennal style subterminal, flagellum broadly rounded to truncate apically, not notched; frons relatively flat, not protruding anteriorly; mouthparts greater than head length, projecting anteriorly; scutum with dense pile of semi-appressed, silver-white lanceolate setae, all directed towards a single posteromedial point (<xref ref-type="fig" rid="F2">Figs 2–3</xref>, <xref ref-type="fig" rid="F6">6</xref>); wing vein M<sub>1</sub> joining with R<sub>5 </sub>(<xref ref-type="fig" rid="F1">Fig. 1A</xref>), cell r<sub>5</sub> petiolate to wing margin; wing vein M<sub>2</sub> absent; costal margin ending at vein R<sub>5</sub>; abdomen broad, width equal to thorax; tergite 2 sensory setae well defined and two circular patches. Male genitalia: rotated 180°; tergite 7 and sternite 7 broad and separate, not ring-like; male epandrium split medially as two sclerites, halves sub-circular or sub-triangular;epandrium not covering gonocoxites ventrally; hypandrium as, paired sclerites, narrow paddle-shape with short setae along posterior margin; gonostylus well developed, irregular shaped, dark sclerotized and irregular spinose marginally; aedeagus protruding anteriorly from epandrium only a relatively short distance; gonocoxite irregularly shaped and mostly reduced; gonocoxal apodeme relatively thickened, broadly triangular with medial braces joining with aedeagus; aedeagus with lateral aedeagal bulb present, sometimes well developed; distiphallus bifid, recurved dorsally at base then greatly elongate and coiled. Female genitalia: tergite 9+10 narrow and band-like, acanthophorite spines absent; sternite 8 slightly longer than tergite 8, broadly acuminate posteriorly; furca a dark-sclerotized ring with narrow posterolateral arm, connected posteromedially with ‘Y’-shaped sclerotized bridge between furca and anterior margins of tergite 9+10; two sclerotized spherical spermathecae; spermathecal sac simple, connected to bursa medially immediately anterior to spermathecal ducts.</p></tp:treatment-sec><tp:treatment-sec sec-type="Etymology"><title>Etymology.</title><p>The genus name is derived from the type location of members of this genus; Iran, -<italic>trichia</italic> (Greek: hair), referring to the setal pattern and has frequently been used historically to formulate to scenopinid generic names.</p><p><bold>Included species.</bold> <italic><tp:taxon-name>Iranotrichia insolita</tp:taxon-name></italic> sp. n., <italic><tp:taxon-name>Iranotrichia nigra</tp:taxon-name></italic> sp. n.</p></tp:treatment-sec><tp:treatment-sec sec-type="Comments"><title>Comments.</title><p>This genus is placed in <tp:taxon-name>Scenopininae</tp:taxon-name> based on the rotated genitalia, wing venation and shape of the tergite two setal patches. The general habitus of members of this new genus is very reminiscent of certain genera of <tp:taxon-name>Bombyliidae</tp:taxon-name>. <italic><tp:taxon-name>Iranotrichia</tp:taxon-name></italic> gen. n. is morphologically very similar to <italic><tp:taxon-name>Metatrichia</tp:taxon-name></italic> and <italic><tp:taxon-name>Pseudomphrale</tp:taxon-name></italic>, but can be separated from these and other <tp:taxon-name>Scenopinidae</tp:taxon-name> based on the greatly elongate and often coiled bifid distiphallus,<!--PageBreak--> elongate antennae and mouthparts, flagellum not notched apically and with style subapical on outer surface. The elongate antennae and mouthparts and distiphallus are characteristic of <italic><tp:taxon-name>Iranotrichia</tp:taxon-name></italic>; although such elongation of these structures is sometimes found in proratine genera such as <italic><tp:taxon-name>Prorates</tp:taxon-name></italic> and <italic><tp:taxon-name>Jackhallia</tp:taxon-name></italic>, it is not found elsewhere in <tp:taxon-name>Scenopininae</tp:taxon-name>. Some species of <italic><tp:taxon-name>Pseudomphrale</tp:taxon-name></italic> and <italic><tp:taxon-name>Metatrichia</tp:taxon-name></italic> have elongated mouthparts (e.g. <italic><tp:taxon-name>Metatrichia palaestinensis</tp:taxon-name></italic> (Kröber, 1937), <italic><tp:taxon-name>Metatrichia freidbergi</tp:taxon-name></italic> Krivoshiena and Krivosheina, 1999, and <italic><tp:taxon-name>Pseudomphrale longirostris</tp:taxon-name></italic> Becker, 1913) (<xref ref-type="bibr" rid="B7">Krivosheina and Krivosheina 1999</xref>; <xref ref-type="bibr" rid="B3">Kelsey 1969</xref>) about half as long as species of <italic><tp:taxon-name>Iranotrichia</tp:taxon-name></italic> gen. n. Possibly of little phylogenetic significance, but useful for differentiating <italic><tp:taxon-name>Pseudomphrale</tp:taxon-name></italic> from <italic><tp:taxon-name>Iranotrichia</tp:taxon-name></italic> gen. n. and <italic><tp:taxon-name>Metatrichia</tp:taxon-name></italic> is that all specimens of <italic><tp:taxon-name>Pseudomphrale</tp:taxon-name></italic> species are between 1.6 and 4.0 mm body length, while specimens of <italic><tp:taxon-name>Iranotrichia</tp:taxon-name></italic> and <italic><tp:taxon-name>Metatrichia</tp:taxon-name></italic> are rarely less than 4.0 mm (<xref ref-type="bibr" rid="B3">Kelsey 1969</xref>; <xref ref-type="bibr" rid="B6">Krivosheina and Krivosheina 1996</xref>, <xref ref-type="bibr" rid="B7">1999</xref>; <xref ref-type="bibr" rid="B16">Winterton and Woodley 2009</xref>). A greatly elongate, coiled distiphallus is also present in <italic><tp:taxon-name>Metatrichia palaestinensis</tp:taxon-name></italic> (<italic>cf</italic>. <xref ref-type="bibr" rid="B9">Kröber 1937</xref> and <xref ref-type="bibr" rid="B3">Kelsey 1969</xref>). Both species of <italic><tp:taxon-name>Iranotrichia</tp:taxon-name></italic> gen. n. are known only from a single collecting event in Ghazvin province, Iran where <italic><tp:taxon-name>Iranotrichia insolita</tp:taxon-name></italic> sp. n. is apparently far more abundant than <italic><tp:taxon-name>Iranotrichia nigra</tp:taxon-name></italic> sp. n.</p></tp:treatment-sec><tp:treatment-sec sec-type="Key to Iranotrichia gen. n"><title>Key to <tp:taxon-name>Iranotrichia</tp:taxon-name> gen. n.</title><table-wrap content-type="key" position="float" orientation="portrait"><table><tbody><tr><td rowspan="1" colspan="1">1</td><td rowspan="1" colspan="1">Head, thorax, abdomen and legs with extensive areas of yellow and white; terminalia yellow; distiphallus of male as long or longer than body when uncoiled</td><td rowspan="1" colspan="1"><bold><italic><tp:taxon-name>Iranotrichia insolita</tp:taxon-name></italic></bold><bold>sp. n.</bold></td></tr><tr><td rowspan="1" colspan="1">–</td><td rowspan="1" colspan="1">Head, thorax, abdomen and legs dark, with limited areas of yellow and white; terminalia dark; distiphallus of male less than length of body when uncoiled</td><td rowspan="1" colspan="1"><bold><italic><tp:taxon-name>Iranotrichia nigra</tp:taxon-name></italic></bold><bold>sp. n.</bold></td></tr></tbody></table></table-wrap></tp:treatment-sec><tp:treatment-sec><!--Section generated to contain objects referenced in tp:taxon-treatment.--><fig id="F2" position="float" orientation="portrait"><label>Figure 2.</label><caption><p><italic><tp:taxon-name>Iranotrichia insolita</tp:taxon-name></italic> sp. n.: A. male, dorsal view [Morphbank 693172]; <bold>B</bold>, same, anterolateral view [Morphbank 693173]. Body length = 4.0 mm.</p></caption><graphic xmlns:xlink="http://www.w3.org/1999/xlink" xlink:href="ZooKeys-138-075-g002.jpg" position="float" orientation="portrait" xlink:type="simple"/></fig><fig id="F6" position="float" orientation="portrait"><label>Figure 6.</label><caption><p><italic><tp:taxon-name>Iranotrichia nigra</tp:taxon-name></italic> sp. n.: <bold>A</bold> male, dorsal view [Morphbank 693176] <bold>B</bold> same, lateral view [Morphbank 693177]. Body length = 4.5 mm.</p></caption><graphic xmlns:xlink="http://www.w3.org/1999/xlink" xlink:href="ZooKeys-138-075-g006.jpg" position="float" orientation="portrait" xlink:type="simple"/></fig><fig id="F1" position="float" orientation="portrait"><label>Figure 1.</label><caption><p><italic><tp:taxon-name>Iranotrichia insolita</tp:taxon-name></italic> sp. n.: <bold>A.</bold> wing; <bold>B.</bold> male head, lateral; <bold>C</bold>, female head, lateral. Scale line = 0.2 mm.</p></caption><graphic xmlns:xlink="http://www.w3.org/1999/xlink" xlink:href="ZooKeys-138-075-g001.jpg" position="float" orientation="portrait" xlink:type="simple"/></fig></tp:treatment-sec><ref-list><ref id="B7"><mixed-citation xmlns:xlink="http://www.w3.org/1999/xlink" xlink:type="simple"><person-group><name name-style="western"><surname>Krivosheina</surname><given-names>NP</given-names></name><name name-style="western"><surname>Krivosheina</surname><given-names>MG</given-names></name></person-group> (<year>1999</year>)<article-title> New data on Palaearctic species of the genus <italic>Metatrichia</italic> (Diptera: Scenopinidae).</article-title><source>Zoologicheskii Zhurnal </source><volume>78</volume>: <fpage>849</fpage>-<lpage>859</lpage>.</mixed-citation></ref><ref id="B3"><mixed-citation xmlns:xlink="http://www.w3.org/1999/xlink" xlink:type="simple"><person-group><name name-style="western"><surname>Kelsey</surname><given-names>LP</given-names></name></person-group> (<year>1969</year>)<source> A revision of the Scenopinidae (Diptera) of the world. Bulletin of the United States National Museum 277: 1–336. <ext-link ext-link-type="uri" xlink:href="http://www.biodiversitylibrary.org:item:33185" xlink:type="simple">http://www.biodiversitylibrary.org:item:33185</ext-link></source></mixed-citation></ref><ref id="B6"><mixed-citation xmlns:xlink="http://www.w3.org/1999/xlink" xlink:type="simple"><person-group><name name-style="western"><surname>Krivosheina</surname><given-names>NP</given-names></name><name name-style="western"><surname>Krivosheina</surname><given-names>MG</given-names></name></person-group> (<year>1996</year>)<source> Description of the type specimens of dipterans of the genus <italic>Pseudomphrale</italic> Kröber (Diptera, Scenopinidae). Entomological Obozrenie 75: 455–462. [Russian; English translation in <italic>Entomological Review</italic> (1996) 76 (4), 494–498].</source></mixed-citation></ref><ref id="B16"><mixed-citation xmlns:xlink="http://www.w3.org/1999/xlink" xlink:type="simple"><person-group><name name-style="western"><surname>Winterton</surname><given-names>SL</given-names></name><name name-style="western"><surname>Woodley</surname><given-names>N.</given-names></name></person-group> (<year>2009</year>)<source> New species of <italic>Metatrichia</italic> Coquillett (Diptera: Scenopinidae) from Australia and Venezuela. Zootaxa 2094: 42–51. <ext-link ext-link-type="uri" xlink:href="http://www.mapress.com/zootaxa/2009/f/zt02094p051.pdf" xlink:type="simple">http://www.mapress.com/zootaxa/2009/f/zt02094p051.pdf</ext-link></source></mixed-citation></ref><ref id="B9"><mixed-citation xmlns:xlink="http://www.w3.org/1999/xlink" xlink:type="simple"><person-group><name name-style="western"><surname>Kröber</surname><given-names>O</given-names></name></person-group> (<year>1937</year>)<article-title> Ein Beitrag zur Kenntnis der Omphraliden (Scenopinidae), Diptera.</article-title><source>Stettiner Entomologische Zeitung </source><volume>98</volume>: <fpage>211</fpage>-<lpage>231</lpage>.</mixed-citation></ref></ref-list></tp:taxon-treatment>
