# Supplementary material for: Iranotrichia gen. n., a new genus of Scenopinidae (Diptera) from Iran, with a key to window fly genera of the world
Source: Zookeys. 2011 Oct 19;(138):75–92. doi: 10.3897/zookeys.138.1821 (PMC3208522; doi:10.3897/zookeys.138.1821)
Supplement: XML Treatment for Iranotrichia nigra [file zookeys.138.1821-treatment3.xml]

<!DOCTYPE tp:taxon-treatment
  PUBLIC "-//TaxonX//DTD Taxonomic Treatment Publishing DTD v0 20100105//EN" "tax-treatment-NSO.dtd">
<tp:taxon-treatment xmlns:tp="http://www.plazi.org/taxpub"><tp:treatment-meta><mixed-citation publication-type="journal"><person-group><name><surname>Winterton</surname><given-names>Shaun L.</given-names></name><name><surname>Gharali</surname><given-names>Babak</given-names></name></person-group><article-title>
                    <italic>Iranotrichia</italic> gen. n., a new genus of Scenopinidae (Diptera) from Iran, with a key to window fly genera of the world
                </article-title><source>Zookeys</source><day>19</day><month>10</month><year>2011</year><volume>2011</volume><issue>138</issue><fpage>75</fpage><lpage>92</lpage><pub-id pub-id-type="doi">10.3897/zookeys.138.1821</pub-id></mixed-citation></tp:treatment-meta><tp:nomenclature><tp:taxon-name>
                        <tp:taxon-name-part taxon-name-part-type="genus">Iranotrichia</tp:taxon-name-part>
                        <tp:taxon-name-part taxon-name-part-type="species">nigra</tp:taxon-name-part>
                    <object-id xmlns:xlink="http://www.w3.org/1999/xlink" xlink:type="simple">urn:lsid:zoobank.org:pub:066C7733-FC95-4532-9465-8B123D0BEB33</object-id>
                    <object-id xmlns:xlink="http://www.w3.org/1999/xlink" xlink:type="simple">http://species-id.net/wiki/Iranotrichia_nigra</object-id>
                    </tp:taxon-name><tp:taxon-status xmlns:xlink="http://www.w3.org/1999/xlink" xlink:type="simple">sp. n.</tp:taxon-status><xref ref-type="fig" rid="F4">Figs 4C–D</xref><xref ref-type="fig" rid="F6">6</xref></tp:nomenclature><tp:treatment-sec sec-type="Type material"><title>Type material.</title></tp:treatment-sec><tp:treatment-sec sec-type="Holotype"><title>Holotype</title><p> male, IRAN: <bold>Ghazvin province:</bold> 17 km NE Ghazvin, Abazar village road, rangeland, <named-content xmlns:xlink="http://www.w3.org/1999/xlink" content-type="dwc:verbatimCoordinates" xlink:type="simple">36.2916°, 50.1583°</named-content>, white pan trap, 19.vi.2010, B. Gharali (NMNH). (excellent condition).</p><!--PageBreak--></tp:treatment-sec><tp:treatment-sec sec-type="Paratype"><title>Paratype.</title><p>IRAN: <bold>Ghazvin province:</bold> 1 male, 17 km NE Ghazvin, Abazar village road, rangeland, <named-content xmlns:xlink="http://www.w3.org/1999/xlink" content-type="dwc:verbatimCoordinates" xlink:type="simple">36.2916°, 50.1583°</named-content>, white pan trap, 19.vi.2010, B. Gharali (personal collection of BG/IRIPP)</p></tp:treatment-sec><tp:treatment-sec sec-type="Diagnosis"><title>Diagnosis.</title><p>Head, thorax, abdomen and legs black, with limited areas of yellow; combined length of scape and pedicel approximately 2/3 length of flagellum; scutellum black with yellow-white marginally; male terminalia dark; epandrium sub-circular; distiphallus of male sub equal to length of abdomen when uncoiled; distiphallus arms with spinose process basally.</p></tp:treatment-sec><tp:treatment-sec sec-type="Description"><title>Description.</title><p>Body length:4.5 mm [male]. <italic>Head</italic>. Male frons glossy black, dark yellow below base of antennae, short white setae above base of antennae; ocellar tubercle black, raised in profile; occiput glossy black with sparse, short yellowish setae; gena cream-white, raised as ridge along eye margin, sparse short pale setae; parafacial white to yellow with brown suffusion; oral cavity with dark yellow sclerotized plates either side of dark medial stripe; mouthparts elongate, dark brown, labellum narrow, proboscis flattened laterally (in dried specimen); palpus short, dark brown; antenna 0.6× head length, uniform dark brown; short white setae on scape and pedicel; scape 2× pedicel length, combined scape and pedicel length less than length of flagellum; flagellum tapered slightly apically. <italic>Thorax</italic>. Scutum black, yellow areas marginally (postpronotal lobe and post-alar callus); scutal pile dense; scutellum black, yellow-white marginally; pleuron black with white suffusion dorsally <!--PageBreak--><!--PageBreak-->on anepisternum, and around base of wing; white setae on anepisternum and katepisternum; coxae black to brown with white setae; legs black, yellow apically on femora, basally on tibiae and basitarsi; short pile of white-yellow setae on legs, longer on posterior surface of femora; haltere stem brownish, knob white; wing milky hyaline from sparse microtrichia; venation cream-white. <italic>Abdomen</italic>. Glossy black, each segment with a thick white band along posterior margin, segments 6-8 with dark yellow more extensive along posterior margin, replacing white band; white setae on all segments, longer laterally; terminalia black with dark brown on epandrium, with long pale setae. <italic>Male genitalia</italic> (<xref ref-type="fig" rid="F4">Fig. 4C–D</xref>). Epandrium lobes rounded and sub-circular, dark sclerotized margins around bases of cerci; subepandrial sclerite quadrangular; hypandrium lobes relatively well developed, paddle-like narrower anterior medial process, posterior margin with pale setae; gonocoxite dark sclerotized, with dorsal process immediately medial to subepandrial sclerite; gonocoxal apodeme very broadly, curved medially; ejaculatory apodeme spatulate, directed anteriorly; lateral aedeagal bulbs relatively large, each subdivided dorsoventrally into two chambers; distiphallus elongate, arms thick and separate basally, recurved dorsally, with ventromedially directed spinose process at base, arms overlap before end of epandrium, distal portion narrowed and coiled, not longer than body length when uncoiled.</p><fig id="F6" position="float" orientation="portrait"><label>Figure 6.</label><caption><p><italic><tp:taxon-name>Iranotrichia nigra</tp:taxon-name></italic> sp. n.: <bold>A</bold> male, dorsal view [Morphbank 693176] <bold>B</bold> same, lateral view [Morphbank 693177]. Body length = 4.5 mm.</p></caption><graphic xmlns:xlink="http://www.w3.org/1999/xlink" xlink:href="ZooKeys-138-075-g006.jpg" position="float" orientation="portrait" xlink:type="simple"/></fig></tp:treatment-sec><tp:treatment-sec sec-type="Etymology"><title>Etymology.</title><p>The specific epithet is derived from the Latin, <italic>nigra</italic>– black, dark, and refers to the overall dark colour of this species.</p></tp:treatment-sec><tp:treatment-sec sec-type="Comments"><title>Comments.</title><p><italic><tp:taxon-name>Iranotrichia nigra</tp:taxon-name></italic> sp. n. is differentiated from <italic><tp:taxon-name>Iranotrichia insolita</tp:taxon-name></italic> sp. n. by the shorter antennae, rounded epandrial lobes, shorter male distiphallus, secondarily subdivided lateral aedeagal lobes and presence of spinose processes at the base of the distiphallus. The female of this species is unknown.</p></tp:treatment-sec><tp:treatment-sec><!--Section generated to contain objects referenced in tp:taxon-treatment.--><fig id="F4" position="float" orientation="portrait"><label>Figure 4.</label><caption><p><italic><tp:taxon-name>Iranotrichia</tp:taxon-name></italic> spp. Male genitalia: <bold>A</bold> <italic><tp:taxon-name>Iranotrichia insolita</tp:taxon-name></italic> sp. n.: dorsal view <bold>B</bold> same, lateral view <bold>C</bold> <italic><tp:taxon-name>Iranotrichia nigra</tp:taxon-name></italic> sp. n.: dorsal view <bold>D</bold> same, lateral view. Scale line = 0.2 mm. Abbreviations: <italic>d</italic>, distiphallus; <italic>e</italic>, epandrium; <italic>ea</italic>, ejaculatory apodeme; <italic>g</italic>, gonocoxite; <italic>ga</italic>, gonocoxal apodeme; <italic>gs</italic> gonostylus; <italic>ses</italic>, subepandrial sclerite; <italic>hy</italic>, hypandrium; <italic>lab</italic>, lateral aedeagal bulb; <italic>va</italic>, ventral apodeme of parameral sheath.</p></caption><graphic xmlns:xlink="http://www.w3.org/1999/xlink" xlink:href="ZooKeys-138-075-g004.jpg" position="float" orientation="portrait" xlink:type="simple"/></fig></tp:treatment-sec></tp:taxon-treatment>
