# Supplementary material for: Iranotrichia gen. n., a new genus of Scenopinidae (Diptera) from Iran, with a key to window fly genera of the world
Source: Zookeys. 2011 Oct 19;(138):75–92. doi: 10.3897/zookeys.138.1821 (PMC3208522; doi:10.3897/zookeys.138.1821)
Supplement: XML Treatment for Kelseyana [file zookeys.138.1821-treatment4.xml]

<!DOCTYPE tp:taxon-treatment
  PUBLIC "-//TaxonX//DTD Taxonomic Treatment Publishing DTD v0 20100105//EN" "tax-treatment-NSO.dtd">
<tp:taxon-treatment xmlns:tp="http://www.plazi.org/taxpub"><tp:treatment-meta><mixed-citation publication-type="journal"><person-group><name><surname>Winterton</surname><given-names>Shaun L.</given-names></name><name><surname>Gharali</surname><given-names>Babak</given-names></name></person-group><article-title>
                    <italic>Iranotrichia</italic> gen. n., a new genus of Scenopinidae (Diptera) from Iran, with a key to window fly genera of the world
                </article-title><source>Zookeys</source><day>19</day><month>10</month><year>2011</year><volume>2011</volume><issue>138</issue><fpage>75</fpage><lpage>92</lpage><pub-id pub-id-type="doi">10.3897/zookeys.138.1821</pub-id></mixed-citation></tp:treatment-meta><tp:nomenclature><tp:taxon-name>
                        <tp:taxon-name-part taxon-name-part-type="genus">Kelseyana</tp:taxon-name-part>
                    </tp:taxon-name><tp:taxon-status xmlns:xlink="http://www.w3.org/1999/xlink" xlink:type="simple">nom. n.</tp:taxon-status><tp:nomenclature-citation-list><tp:nomenclature-citation><tp:taxon-name>Caenoneura</tp:taxon-name><comment> Kröber, 1924: 75. – <xref ref-type="bibr" rid="B11">Thomson 1870</xref>: 270. – <xref ref-type="bibr" rid="B5">Kirby 1890</xref>: 136. – <xref ref-type="bibr" rid="B3">Kelsey 1969</xref>: 162. – <xref ref-type="bibr" rid="B1">Hassan and El-Hawagry 2001</xref>: 2.</comment></tp:nomenclature-citation></tp:nomenclature-citation-list></tp:nomenclature><tp:treatment-sec sec-type="Type species"><title>Type species</title><p><italic><tp:taxon-name>Caenoneura robusta</tp:taxon-name></italic> Kröber, 1924: 75.</p></tp:treatment-sec><tp:treatment-sec sec-type="Included species"><title>Included species.</title><p><italic><tp:taxon-name>Kelseyana nigra</tp:taxon-name></italic> (Kelsey, 1969) comb. n., <italic><tp:taxon-name>Kelseyana robusta</tp:taxon-name></italic> (Kröber, 1924) comb. n.</p></tp:treatment-sec><ref-list><ref id="B11"><mixed-citation xmlns:xlink="http://www.w3.org/1999/xlink" xlink:type="simple"><person-group><name name-style="western"><surname>Thomson</surname><given-names>CG</given-names></name></person-group> (<year>1870</year>)<source> Opuscula Entomologica 2: 270.</source></mixed-citation></ref><ref id="B5"><mixed-citation xmlns:xlink="http://www.w3.org/1999/xlink" xlink:type="simple"><person-group><name name-style="western"><surname>Kirby</surname><given-names>WF</given-names></name></person-group> (<year>1890</year>)<source> A synonymic catalogue of Neuroptera Odonata, or dragonflies, with an appendix of fossil species. Gurney &amp; Jackson ix + 202 pp.</source></mixed-citation></ref><ref id="B3"><mixed-citation xmlns:xlink="http://www.w3.org/1999/xlink" xlink:type="simple"><person-group><name name-style="western"><surname>Kelsey</surname><given-names>LP</given-names></name></person-group> (<year>1969</year>)<source> A revision of the Scenopinidae (Diptera) of the world. Bulletin of the United States National Museum 277: 1–336. <ext-link ext-link-type="uri" xlink:href="http://www.biodiversitylibrary.org:item:33185" xlink:type="simple">http://www.biodiversitylibrary.org:item:33185</ext-link></source></mixed-citation></ref><ref id="B1"><mixed-citation xmlns:xlink="http://www.w3.org/1999/xlink" xlink:type="simple"><person-group><name name-style="western"><surname>Hassan</surname><given-names>SA</given-names></name><name name-style="western"><surname>El-Hawagry</surname><given-names>MSA</given-names></name></person-group> (<year>2001</year>)<article-title> A revision of the family Scenopinidae (Diptera) from Egypt.</article-title><source>Efflatounia </source><volume>1</volume>: <fpage>1</fpage>-<lpage>14</lpage>.</mixed-citation></ref></ref-list></tp:taxon-treatment>
